# Supplementary material for: Transcriptomic and Metabolic Responses to a Live-Attenuated Francisella tularensis Vaccine
Source: Vaccines (Basel). 2020 Jul 24;8(3):412. doi: 10.3390/vaccines8030412 (PMC7563297; doi:10.3390/vaccines8030412)
Supplement: Supplementary file 1 [file vaccines-08-00412-s001.zip]

Archive with 15 entries (15 files):
- fig/figure-1.pdf
- fig/figure-1.png
- fig/figure-2.pdf
- fig/figure-2.png
- fig/figure-3.pdf
- fig/figure-3.png
- fig/figure-4.pdf
- fig/figure-4.png
- fig/figure-5.pdf
- fig/figure-5.png
- fig/figure-6.pdf
- fig/figure-6.png
- fig/figure-7.pdf
- fig/figure-7.png
- fig/Thumbs.db
